# Supplementary material for: A sub-cubic time algorithm for computing the quartet distance between two general trees
Source: Algorithms Mol Biol. 2011 Jun 3;6:15. doi: 10.1186/1748-7188-6-15 (PMC3141660; doi:10.1186/1748-7188-6-15)
Supplement: Additional file 2 — The python script used to generate the random trees for the experiments. [file 1748-7188-6-15-S2.PY]

import random
import sys
import math


def makeRandomTree(nLeaves):
    unused = range(nLeaves)
    tree = unused[:3]
    unused = unused[3:]
    branches = 3
    nodes = [tree]
    for leaf in unused:
        insertPoint = random.randint(0, len(nodes) + branches - 1)
        for node in nodes:
            if insertPoint == 0:
                node.append(leaf)
                branches += 1
                break
            insertPoint -= 1
            if insertPoint < len(node):
                newNode = [node[insertPoint], leaf]
                node[insertPoint] = newNode
                nodes.append(newNode)
                branches += 2
                break
            insertPoint -= len(node)
    return tree


def makeBinaryTree(nLeaves):
    unused = range(nLeaves)
    tree = unused[:3]
    unused = unused[3:]
    nodes = [tree]
    for leaf in unused:
        insertPoint = random.randint(0, 2 * len(nodes))
        if insertPoint <= 2:
            node = nodes[0]
            branchIdx = insertPoint
        else:
            insertPoint -= 3
            node = nodes[insertPoint // 2]
            branchIdx = insertPoint % 2

        newNode = [node[branchIdx], leaf]
        node[branchIdx] = newNode
        nodes.append(newNode)
    return tree


def makeStarTree(nLeaves):
    return range(nLeaves)


def makeWorstCaseTree(nLeaves):
    leaves = range(nLeaves)
    random.shuffle(leaves)
    return zip(leaves[0::2], leaves[1::2])


def makeSqrtTree(nLeaves):
    leaves = range(nLeaves)
    random.shuffle(leaves)
    result = []
    branches = max(3, int(math.sqrt(nLeaves)))
    for i in range(branches):
        begin = (  i   * nLeaves)/branches
        end   = ((i+1) * nLeaves)/branches
        result.append(leaves[begin : end])
    return result


def isLeaf(tree):
    return not hasattr(tree, '__iter__')


def newickTree(tree):
    stack = [(tree, 0)]
    result = ''
    while stack:
        tree, idx = stack.pop()
        if isLeaf(tree):
            result += str(tree)
        else:
            if idx == 0:
                result += '('
            if idx < len(tree):
                if idx > 0:
                    result += ','
                stack.append((tree, idx+1))
                stack.append((tree[idx], 0))
            else:
                result += ')'
    return result


def storeTree(tree, filename):
    with open(filename, 'w') as outfile:
        print >> outfile, newickTree(tree) + ';'


ALGORITHMS = {'random'    : makeRandomTree,
              'binary'    : makeBinaryTree,
              'star'      : makeStarTree,
              'worstcase' : makeWorstCaseTree,
              'sqrt'      : makeSqrtTree}


def help(argv):
    print 'Usage:', argv[0], 'algorithm', 'nLeaves', 'nTrees'
    print 'Where algorithm is one of:'
    for algName in ALGORITHMS:
        print '  ' + algName
    sys.exit(-1)


if __name__ == '__main__':
    argv = sys.argv
    if len(argv) != 4:
        help(argv)

    argI = 1
    algName = argv[argI]
    argI += 1
    nLeaves = int(argv[argI])
    argI += 1
    nTrees = int(argv[argI])

    if algName not in ALGORITHMS:
        help(argv)

    makeTree = ALGORITHMS[algName]

    for i in xrange(nTrees):
        tree = makeTree(nLeaves)
        storeTree(tree, 'benchmark.{0}.{1}.{2}.tree'.format(algName, nLeaves, i))
